# Supplementary material for: Gab2 deficiency prevents Flt3-ITD driven acute myeloid leukemia in vivo
Source: Leukemia. 2021 Dec 13;36(4):970–82. doi: 10.1038/s41375-021-01490-0 (PMC8979819; doi:10.1038/s41375-021-01490-0)
Supplement: Supplementary file 2 — Supplementary Table [file 41375_2021_1490_MOESM2_ESM.xlsx]

## Sheet: Tabelle1
Figure 1c				Figure 1d				Figure 1e
Tukey's multiple comparisons test	Summary	Adjusted P Value		Tukey's multiple comparisons test	Summary	Adjusted P Value		Tukey's multiple comparisons test	Summary	Adjusted P Value
Gab2 KO vs. Gab2 HET	ns	>0.9999		Gab2 KO vs. Gab2 HET	ns	>0.9999		Gab2 KO vs. Gab2 HET	ns	>0.9999
Gab2 KO vs. Gab2 WT	ns	>0.9999		Gab2 KO vs. Gab2 WT	ns	>0.9999		Gab2 KO vs. Gab2 WT	ns	>0.9999
Gab2 KO vs. MPN Gab2 KO	ns	>0.9999		Gab2 KO vs. MPN Gab2 KO	ns	>0.9999		Gab2 KO vs. MPN Gab2 KO	ns	>0.9999
Gab2 KO vs. MPN Gab2 HET	ns	>0.9999		Gab2 KO vs. MPN Gab2 HET	ns	>0.9999		Gab2 KO vs. MPN Gab2 HET	ns	>0.9999
Gab2 KO vs. MPN Gab2 WT	ns	>0.9999		Gab2 KO vs. MPN Gab2 WT	ns	>0.9999		Gab2 KO vs. MPN Gab2 WT	ns	>0.9999
Gab2 KO vs. AML Gab2 KO	ns	0.9989		Gab2 KO vs. AML Gab2 KO	ns	0.9993		Gab2 KO vs. AML Gab2 KO	ns	>0.9999
Gab2 KO vs. AML Gab2 HET	**	0.0023		Gab2 KO vs. AML Gab2 HET	**	0.005		Gab2 KO vs. AML Gab2 HET	ns	0.0793
Gab2 KO vs. AML Gab2 WT	****	<0.0001		Gab2 KO vs. AML Gab2 WT	****	<0.0001		Gab2 KO vs. AML Gab2 WT	****	<0.0001
Gab2 HET vs. Gab2 WT	ns	>0.9999		Gab2 HET vs. Gab2 WT	ns	>0.9999		Gab2 HET vs. Gab2 WT	ns	>0.9999
Gab2 HET vs. MPN Gab2 KO	ns	>0.9999		Gab2 HET vs. MPN Gab2 KO	ns	>0.9999		Gab2 HET vs. MPN Gab2 KO	ns	>0.9999
Gab2 HET vs. MPN Gab2 HET	ns	>0.9999		Gab2 HET vs. MPN Gab2 HET	ns	>0.9999		Gab2 HET vs. MPN Gab2 HET	ns	>0.9999
Gab2 HET vs. MPN Gab2 WT	ns	>0.9999		Gab2 HET vs. MPN Gab2 WT	ns	>0.9999		Gab2 HET vs. MPN Gab2 WT	ns	>0.9999
Gab2 HET vs. AML Gab2 KO	ns	>0.9999		Gab2 HET vs. AML Gab2 KO	ns	0.9996		Gab2 HET vs. AML Gab2 KO	ns	>0.9999
Gab2 HET vs. AML Gab2 HET	**	0.0049		Gab2 HET vs. AML Gab2 HET	**	0.0059		Gab2 HET vs. AML Gab2 HET	ns	0.09
Gab2 HET vs. AML Gab2 WT	****	<0.0001		Gab2 HET vs. AML Gab2 WT	****	<0.0001		Gab2 HET vs. AML Gab2 WT	****	<0.0001
Gab2 WT vs. MPN Gab2 KO	ns	>0.9999		Gab2 WT vs. MPN Gab2 KO	ns	>0.9999		Gab2 WT vs. MPN Gab2 KO	ns	>0.9999
Gab2 WT vs. MPN Gab2 HET	ns	>0.9999		Gab2 WT vs. MPN Gab2 HET	ns	>0.9999		Gab2 WT vs. MPN Gab2 HET	ns	>0.9999
Gab2 WT vs. MPN Gab2 WT	ns	>0.9999		Gab2 WT vs. MPN Gab2 WT	ns	>0.9999		Gab2 WT vs. MPN Gab2 WT	ns	>0.9999
Gab2 WT vs. AML Gab2 KO	ns	0.9998		Gab2 WT vs. AML Gab2 KO	ns	0.9994		Gab2 WT vs. AML Gab2 KO	ns	>0.9999
Gab2 WT vs. AML Gab2 HET	**	0.0035		Gab2 WT vs. AML Gab2 HET	**	0.0052		Gab2 WT vs. AML Gab2 HET	ns	0.088
Gab2 WT vs. AML Gab2 WT	****	<0.0001		Gab2 WT vs. AML Gab2 WT	****	<0.0001		Gab2 WT vs. AML Gab2 WT	****	<0.0001
MPN Gab2 KO vs. MPN Gab2 HET	ns	>0.9999		MPN Gab2 KO vs. MPN Gab2 HET	ns	>0.9999		MPN Gab2 KO vs. MPN Gab2 HET	ns	>0.9999
MPN Gab2 KO vs. MPN Gab2 WT	ns	>0.9999		MPN Gab2 KO vs. MPN Gab2 WT	ns	>0.9999		MPN Gab2 KO vs. MPN Gab2 WT	ns	>0.9999
MPN Gab2 KO vs. AML Gab2 KO	ns	0.9997		MPN Gab2 KO vs. AML Gab2 KO	ns	0.9997		MPN Gab2 KO vs. AML Gab2 KO	ns	>0.9999
MPN Gab2 KO vs. AML Gab2 HET	**	0.0034		MPN Gab2 KO vs. AML Gab2 HET	**	0.0063		MPN Gab2 KO vs. AML Gab2 HET	ns	0.1087
MPN Gab2 KO vs. AML Gab2 WT	****	<0.0001		MPN Gab2 KO vs. AML Gab2 WT	****	<0.0001		MPN Gab2 KO vs. AML Gab2 WT	****	<0.0001
MPN Gab2 HET vs. MPN Gab2 WT	ns	>0.9999		MPN Gab2 HET vs. MPN Gab2 WT	ns	>0.9999		MPN Gab2 HET vs. MPN Gab2 WT	ns	>0.9999
MPN Gab2 HET vs. AML Gab2 KO	ns	>0.9999		MPN Gab2 HET vs. AML Gab2 KO	ns	>0.9999		MPN Gab2 HET vs. AML Gab2 KO	ns	>0.9999
MPN Gab2 HET vs. AML Gab2 HET	**	0.0041		MPN Gab2 HET vs. AML Gab2 HET	**	0.0068		MPN Gab2 HET vs. AML Gab2 HET	ns	0.1075
MPN Gab2 HET vs. AML Gab2 WT	****	<0.0001		MPN Gab2 HET vs. AML Gab2 WT	****	<0.0001		MPN Gab2 HET vs. AML Gab2 WT	****	<0.0001
MPN Gab2 WT vs. AML Gab2 KO	ns	>0.9999		MPN Gab2 WT vs. AML Gab2 KO	ns	>0.9999		MPN Gab2 WT vs. AML Gab2 KO	ns	>0.9999
MPN Gab2 WT vs. AML Gab2 HET	**	0.0067		MPN Gab2 WT vs. AML Gab2 HET	*	0.0128		MPN Gab2 WT vs. AML Gab2 HET	ns	0.1205
MPN Gab2 WT vs. AML Gab2 WT	****	<0.0001		MPN Gab2 WT vs. AML Gab2 WT	****	<0.0001		MPN Gab2 WT vs. AML Gab2 WT	****	<0.0001
AML Gab2 KO vs. AML Gab2 HET	**	0.0094		AML Gab2 KO vs. AML Gab2 HET	*	0.0177		AML Gab2 KO vs. AML Gab2 HET	ns	0.1419
AML Gab2 KO vs. AML Gab2 WT	****	<0.0001		AML Gab2 KO vs. AML Gab2 WT	****	<0.0001		AML Gab2 KO vs. AML Gab2 WT	****	<0.0001
AML Gab2 HET vs. AML Gab2 WT	***	0.0003		AML Gab2 HET vs. AML Gab2 WT	**	0.0013		AML Gab2 HET vs. AML Gab2 WT	**	0.0051
Figure 2b				Figure 2d
Tukey's multiple comparisons test	Summary	Adjusted P Value		Tukey's multiple comparisons test	Summary	Adjusted P Value
Gab2 KO vs. Gab2 HET	ns	0.9998		Gab2 KO vs. Gab2 HET	ns	>0.9999
Gab2 KO vs. Gab2 WT	ns	>0.9999		Gab2 KO vs. Gab2 WT	ns	0.9977
Gab2 KO vs. MPN Gab2 KO	ns	0.5696		Gab2 KO vs. MPN Gab2 KO	ns	>0.9999
Gab2 KO vs. MPN Gab2 HET	***	0.0004		Gab2 KO vs. MPN Gab2 HET	ns	0.8638
Gab2 KO vs. MPN Gab2 WT	****	<0.0001		Gab2 KO vs. MPN Gab2 WT	ns	0.9874
Gab2 KO vs. AML Gab2 KO	**	0.0014		Gab2 KO vs. AML Gab2 KO	ns	0.998
Gab2 KO vs. AML Gab2 HET	****	<0.0001		Gab2 KO vs. AML Gab2 HET	*	0.026
Gab2 KO vs. AML Gab2 WT	****	<0.0001		Gab2 KO vs. AML Gab2 WT	****	<0.0001
Gab2 HET vs. Gab2 WT	ns	>0.9999		Gab2 HET vs. Gab2 WT	ns	0.9992
Gab2 HET vs. MPN Gab2 KO	ns	0.8778		Gab2 HET vs. MPN Gab2 KO	ns	>0.9999
Gab2 HET vs. MPN Gab2 HET	**	0.0028		Gab2 HET vs. MPN Gab2 HET	ns	0.8096
Gab2 HET vs. MPN Gab2 WT	****	<0.0001		Gab2 HET vs. MPN Gab2 WT	ns	0.9747
Gab2 HET vs. AML Gab2 KO	**	0.0094		Gab2 HET vs. AML Gab2 KO	ns	0.9943
Gab2 HET vs. AML Gab2 HET	****	<0.0001		Gab2 HET vs. AML Gab2 HET	*	0.0187
Gab2 HET vs. AML Gab2 WT	****	<0.0001		Gab2 HET vs. AML Gab2 WT	****	<0.0001
Gab2 WT vs. MPN Gab2 KO	ns	0.8381		Gab2 WT vs. MPN Gab2 KO	ns	0.98
Gab2 WT vs. MPN Gab2 HET	**	0.0021		Gab2 WT vs. MPN Gab2 HET	ns	0.3845
Gab2 WT vs. MPN Gab2 WT	****	<0.0001		Gab2 WT vs. MPN Gab2 WT	ns	0.701
Gab2 WT vs. AML Gab2 KO	**	0.0069		Gab2 WT vs. AML Gab2 KO	ns	0.8081
Gab2 WT vs. AML Gab2 HET	****	<0.0001		Gab2 WT vs. AML Gab2 HET	**	0.0021
Gab2 WT vs. AML Gab2 WT	****	<0.0001		Gab2 WT vs. AML Gab2 WT	****	<0.0001
MPN Gab2 KO vs. MPN Gab2 HET	ns	0.1903		MPN Gab2 KO vs. MPN Gab2 HET	ns	0.9588
MPN Gab2 KO vs. MPN Gab2 WT	****	<0.0001		MPN Gab2 KO vs. MPN Gab2 WT	ns	0.9991
MPN Gab2 KO vs. AML Gab2 KO	ns	0.4086		MPN Gab2 KO vs. AML Gab2 KO	ns	>0.9999
MPN Gab2 KO vs. AML Gab2 HET	****	<0.0001		MPN Gab2 KO vs. AML Gab2 HET	ns	0.0596
MPN Gab2 KO vs. AML Gab2 WT	****	<0.0001		MPN Gab2 KO vs. AML Gab2 WT	****	<0.0001
MPN Gab2 HET vs. MPN Gab2 WT	*	0.0259		MPN Gab2 HET vs. MPN Gab2 WT	ns	0.9997
MPN Gab2 HET vs. AML Gab2 KO	ns	0.9998		MPN Gab2 HET vs. AML Gab2 KO	ns	0.9922
MPN Gab2 HET vs. AML Gab2 HET	****	<0.0001		MPN Gab2 HET vs. AML Gab2 HET	ns	0.5487
MPN Gab2 HET vs. AML Gab2 WT	****	<0.0001		MPN Gab2 HET vs. AML Gab2 WT	****	<0.0001
MPN Gab2 WT vs. AML Gab2 KO	**	0.0032		MPN Gab2 WT vs. AML Gab2 KO	ns	>0.9999
MPN Gab2 WT vs. AML Gab2 HET	ns	0.0704		MPN Gab2 WT vs. AML Gab2 HET	ns	0.1886
MPN Gab2 WT vs. AML Gab2 WT	****	<0.0001		MPN Gab2 WT vs. AML Gab2 WT	****	<0.0001
AML Gab2 KO vs. AML Gab2 HET	****	<0.0001		AML Gab2 KO vs. AML Gab2 HET	ns	0.0596
AML Gab2 KO vs. AML Gab2 WT	****	<0.0001		AML Gab2 KO vs. AML Gab2 WT	****	<0.0001
AML Gab2 HET vs. AML Gab2 WT	***	0.0001		AML Gab2 HET vs. AML Gab2 WT	**	0.0054
